# Supplementary material for: Triplex Crystal Digital PCR for the Detection and Differentiation of the Wild-Type Strain and the MGF505-2R and I177L Gene-Deleted Strain of African Swine Fever Virus
Source: Pathogens. 2023 Aug 28;12(9):1092. doi: 10.3390/pathogens12091092 (PMC10534775; doi:10.3390/pathogens12091092)
Supplement: Supplementary file 1 [file pathogens-12-01092-s001.zip]

Archive with 1 entries (1 files):
- pathogens-2505637-supplementary.pdf
